# Supplementary material for: Integrative microbial community analysis reveals full-scale enhanced biological phosphorus removal under tropical conditions
Source: Sci Rep. 2016 May 19;6:25719. doi: 10.1038/srep25719 (PMC4872125; doi:10.1038/srep25719)
Supplement: Supplementary Data [file srep25719-s2.xls]

## Sheet: binsp1500.uluA.metaSummTable.so
Supplementary data file (Law et al SREP-15-29172):Taxonomic analysis of MetaBAT bins (ranked by ORF-level summary statistic against genus Accumulibacter)
	ORF-level summary statistics												Marker gene copy number									Number of contigs	Total length (bp)
Bin.id	g.CandidatusAccumulibacter	g.Azoarcus	g.Thauera	g.Dechloromonas	g.Azospira	g.CandidatusCompetibacter	g.Tetrasphaera	Marker.lineage	UID	num.genomes	num.markers	num.marker.sets	0	1	2	3	4	5+	Completeness	Contamination	Strain.heterogeneity
binsp1500.24	51.0382	0.0881834	0.123457	0.0587889	0.123457	0	0	c__Betaproteobacteria	(UID3971)	223	422	210	256	150	15	1	0	0	37.61	2.18	22.22	567	1410678
binsp1500.28	44.1494	0	0	0.800377	0.282486	0	0	root	(UID1)	5656	56	24	56	0	0	0	0	0	0	0	0	177	385948
binsp1500.45	40.6324	0.057361	1.0359	0.241104	0.10569	0.0394945	0	c__Betaproteobacteria	(UID3971)	223	425	211	139	185	84	16	1	0	63.38	26.46	16.67	1266	3768535
binsp1500.11	39.9548	0.098912	0	0	0.687438	0	0	c__Betaproteobacteria	(UID3971)	223	422	210	343	75	4	0	0	0	14.48	0.1	0	337	623982
binsp1500.228	38.4981	0.0698603	0.569694	0.370925	0.0332668	0	0	c__Betaproteobacteria	(UID3971)	223	425	211	142	243	37	3	0	0	70.68	10.78	10.87	1002	3436285
binsp1500.15	36.7938	0.161743	0.500373	0.460283	0.090339	0	0	c__Betaproteobacteria	(UID3971)	223	424	210	13	404	7	0	0	0	96.64	1.93	0	691	3588805
binsp1500.13	28.8233	0.0385802	0.231481	0	0	0	0	k__Bacteria	(UID203)	5449	104	58	78	24	2	0	0	0	32.7	3.45	0	864	1420374
binsp1500.339	28.0998	0	0.47619	6.8254	0	0	0	k__Bacteria	(UID203)	5449	104	58	101	3	0	0	0	0	5.17	0	0	105	215913
binsp1500.144	21.1073	0.244166	0.937849	0.487281	0.0394127	0.0314762	0	k__Bacteria	(UID203)	5449	104	58	7	42	31	16	5	3	89.66	61.39	20.14	1059	5943913
binsp1500.278	8.68254	0	0	1.42857	0.47619	0	0	root	(UID1)	5656	56	24	56	0	0	0	0	0	0	0	0	105	242661
binsp1500.321	3.93773	0	0	0.18315	0	0.549451	0	k__Bacteria	(UID203)	5449	104	58	100	4	0	0	0	0	6.9	0	0	91	252325
binsp1500.259	3.88441	0.16129	0	0.564516	1.39785	0	0	root	(UID1)	5656	56	24	56	0	0	0	0	0	0	0	0	124	237836
binsp1500.23	3.29948	0.370276	0.159115	6.30112	0.279073	0	0	c__Betaproteobacteria	(UID3971)	223	425	211	34	386	5	0	0	0	92.3	2.13	20	590	3365774
binsp1500.19	3.07833	0.0854701	0.356125	1.02564	0.76974	0.42735	0	k__Bacteria	(UID203)	5449	103	57	100	3	0	0	0	0	3.67	0	0	234	492671
binsp1500.60	2.71312	0.573787	0.338141	5.95414	0.568921	0	0	c__Betaproteobacteria	(UID3971)	223	425	211	134	280	11	0	0	0	68.6	2.25	18.18	671	2699506
binsp1500.125	2.65612	0.126263	1.2963	2.21935	0	0	0	k__Bacteria	(UID203)	5449	104	58	87	16	1	0	0	0	16.46	0.16	0	99	490875
binsp1500.353	2.58135	0.118573	0.266175	0.420238	0.0703028	0.0273279	0.0216101	root	(UID1)	5656	56	24	0	0	0	1	0	55	100	1329.3	3.69	19821	54618317
binsp1500.175	2.29351	0.112108	0.336323	0.199302	0.112108	0	0	k__Bacteria	(UID203)	5449	104	58	92	4	7	1	0	0	4.04	3.53	80	223	533330
binsp1500.350	2.27987	0.157233	0	0	0	0	0	k__Bacteria	(UID203)	5449	104	58	99	5	0	0	0	0	7.76	0	0	212	412341
binsp1500.131	1.85395	0.261479	0.368672	3.63062	0.300618	0	0	k__Bacteria	(UID203)	5449	103	57	66	30	5	2	0	0	51.94	13.16	9.09	1343	3750756
binsp1500.18	1.72464	0.706751	1.3769	0.128431	0.121714	0.0120424	0	f__Rhodocyclaceae	(UID3972)	30	540	241	138	369	29	4	0	0	75.37	6.16	19.51	1384	3570295
binsp1500.324	1.67866	0.0441861	0.748222	0.126995	0.0345201	0.0195628	0.00427936	k__Bacteria	(UID203)	5449	101	57	4	40	21	17	12	7	92.98	57.76	3.74	5842	17140564
binsp1500.84	1.58636	0.357475	0.416833	0.490656	0.246907	0	0	k__Bacteria	(UID203)	5449	103	57	82	19	2	0	0	0	25.92	3.51	0	716	2006057
binsp1500.429	1.47887	0	0.352113	1.05634	0.234742	0	0	k__Bacteria	(UID203)	5449	104	58	100	4	0	0	0	0	6.03	0	0	142	270344
binsp1500.206	1.44788	0.675676	0	0	0	0	0	root	(UID1)	5656	56	24	56	0	0	0	0	0	0	0	0	74	285261
binsp1500.305	1.42512	0	0.362319	0	0	0	0	p__Bacteroidetes	(UID2591)	364	302	202	261	35	4	2	0	0	4.03	0.37	0	414	736764
binsp1500.135	1.34473	0.276637	0.670487	6.44849	0.483077	0	0	k__Bacteria	(UID203)	5449	104	58	91	13	0	0	0	0	19.83	0	0	310	1292610
binsp1500.87	1.344	0.135968	0.525603	0.0558285	0.0297752	0	0	o__Burkholderiales	(UID4000)	193	426	214	168	151	69	28	8	2	68.34	48.35	2.26	2239	7360135
binsp1500.40	1.34025	1.29384	1.32969	0.15065	0.355223	0	0	f__Rhodocyclaceae	(UID3972)	30	540	241	268	237	34	1	0	0	46.47	6.27	10.81	744	1838676
binsp1500.50	1.32796	0.133204	1.70823	0.0750751	0	0	0	c__Gammaproteobacteria	(UID4443)	356	451	270	41	393	16	1	0	0	89.26	4.15	10.53	444	3495744
binsp1500.123	1.20139	0.114159	0.283072	0.14561	0.0173991	0.0353941	0.023596	k__Bacteria	(UID203)	5449	103	57	19	30	37	17	0	0	91.63	74.82	45.45	2119	10865300
binsp1500.83	1.12652	0.182562	0.349386	0.0897073	0.0404694	0	0	k__Bacteria	(UID203)	5449	104	58	73	24	6	1	0	0	44.54	12.93	11.11	353	2331419
binsp1500.295	1.05221	0	0.0401606	0.120482	0	2.33161	0	o__Sphingomonadales	(UID3310)	26	569	293	475	80	13	1	0	0	16.11	2.61	6.25	415	813525
binsp1500.171	1.04895	0	0.34965	0.314685	0	0	0	k__Bacteria	(UID203)	5449	104	58	102	2	0	0	0	0	3.45	0	0	143	359707
binsp1500.397	1.0016	0.52484	0.300481	0.981571	0.400641	0	0	k__Bacteria	(UID203)	5449	103	57	96	6	1	0	0	0	12.28	1.75	0	416	918208
binsp1500.165	0.927536	0	0.869565	0	0	0	0	k__Bacteria	(UID203)	5449	104	58	99	5	0	0	0	0	8.62	0	0	115	277989
binsp1500.230	0.900441	1.08788	1.25315	0.598958	0.190304	0	0	k__Bacteria	(UID203)	5449	103	58	90	9	4	0	0	0	17.76	6.9	0	832	1688376
binsp1500.290	0.884956	0	0	0	0	0	0	root	(UID1)	5656	56	24	56	0	0	0	0	0	0	0	0	226	479909
binsp1500.280	0.826823	0.195312	0.273438	0.553385	0.195312	0	0	k__Bacteria	(UID203)	5449	104	58	88	16	0	0	0	0	25.86	0	0	256	866589
binsp1500.81	0.816418	0	0.586854	0	0	0.352113	0	root	(UID1)	5656	56	24	56	0	0	0	0	0	0	0	0	142	549430
binsp1500.27	0.769231	0	0	0	0	0	0	root	(UID1)	5656	56	24	55	1	0	0	0	0	4.17	0	0	130	341709
binsp1500.128	0.75128	0.116279	0.395129	0.0145349	0.186281	0.0581395	0	c__Betaproteobacteria	(UID3888)	323	387	234	81	246	55	4	1	0	83.4	18.93	32.88	860	3755209
binsp1500.262	0.713701	0.0817996	0.953111	0.163599	0	0	0	k__Bacteria	(UID203)	5449	104	58	78	23	3	0	0	0	24.55	3.79	0	815	1809582
binsp1500.53	0.710727	0.13587	0.497541	0.116244	0.0301932	0	0	k__Bacteria	(UID203)	5449	104	58	62	25	15	1	1	0	62.41	32.76	58.33	2208	6687063
binsp1500.14	0.707547	0.0224618	0.157233	0.0471698	0	0	0	root	(UID1)	5656	56	24	56	0	0	0	0	0	0	0	0	212	542753
binsp1500.189	0.682594	0	0	0	0	0	0	k__Bacteria	(UID203)	5449	104	58	102	2	0	0	0	0	3.45	0	0	293	593751
binsp1500.291	0.668688	0.0938141	0.279425	0.222815	0.0277414	0.0043789	0	k__Bacteria	(UID203)	5449	104	58	25	18	14	8	8	31	92.27	397.39	3.22	14273	35579302
binsp1500.418	0.667976	0.0654879	0.841519	0.104781	0	0	0	k__Bacteria	(UID203)	5449	104	58	84	19	1	0	0	0	24.06	1.72	0	509	1161712
binsp1500.323	0.660277	0	0.319489	0.383387	0	0	0	k__Bacteria	(UID203)	5449	104	58	100	4	0	0	0	0	3.76	0	0	313	546720
binsp1500.126	0.606061	0	0	0	0.210438	2.31902	0	k__Bacteria	(UID203)	5449	104	58	96	7	1	0	0	0	10.5	1.72	0	110	445225
binsp1500.120	0.606061	0	0	0	0	0	0	root	(UID1)	5656	56	24	56	0	0	0	0	0	0	0	0	396	771172
binsp1500.59	0.60241	0	0	0	0	0	0	root	(UID1)	5656	56	24	55	1	0	0	0	0	4.17	0	0	166	344513
binsp1500.31	0.588598	0.0328084	0.237314	0.0164042	0	0	0	k__Bacteria	(UID203)	5449	104	58	79	21	4	0	0	0	28.53	2.19	25	1524	3257272
binsp1500.247	0.568627	0.0470588	0	0.647059	0.0784314	0.0588235	0	k__Bacteria	(UID203)	5449	104	58	92	12	0	0	0	0	15.67	0	0	425	963305
binsp1500.127	0.563839	0	0.0323625	0.0354852	0	0.0359583	0	k__Bacteria	(UID3187)	2258	181	110	148	31	2	0	0	0	10.54	0.98	0	618	2362698
binsp1500.424	0.522876	0	0	0	0	0	0	root	(UID1)	5656	56	24	55	1	0	0	0	0	4.17	0	0	408	855406
binsp1500.183	0.497512	0	0.932836	0.373134	0	0	0	k__Bacteria	(UID203)	5449	103	57	100	3	0	0	0	0	0.48	0	0	134	541007
binsp1500.57	0.472335	0.438596	0.236167	0.0674764	0.0578369	0	0	f__Rhodocyclaceae	(UID3972)	30	540	241	457	81	1	1	0	0	13.2	0.84	0	247	587002
binsp1500.130	0.461411	0.0566893	0.134637	0.0708617	0	0	0	o__Burkholderiales	(UID4000)	193	427	214	252	166	9	0	0	0	38.14	1.62	0	1176	2732225
binsp1500.69	0.45189	0.0670103	0.0773196	0	0	0.0515464	0	k__Bacteria	(UID203)	5449	104	58	88	15	1	0	0	0	16.27	0.86	0	485	1046838
binsp1500.435	0.445472	0	0.0730282	0.200422	0.0527426	0.0243427	0	k__Bacteria	(UID2565)	2921	152	93	60	55	24	8	5	0	66.21	43.89	3.85	2054	4104076
binsp1500.200	0.434783	0	0	0	0	0	0	k__Bacteria	(UID203)	5449	104	58	92	10	2	0	0	0	10.27	0.31	0	391	908522
binsp1500.349	0.43458	0.00930579	0.00620386	0.0279174	0.0558347	0	0	k__Bacteria	(UID3187)	2258	181	110	78	67	31	5	0	0	66.19	24.02	2.17	1791	4369536
binsp1500.301	0.432248	0	0.0402091	0	0	0	0	k__Bacteria	(UID203)	5449	103	57	100	3	0	0	0	0	5.26	0	0	829	1502746
binsp1500.281	0.430108	0	0	0	0	0	0	k__Bacteria	(UID203)	5449	104	58	90	13	1	0	0	0	16.14	0.86	100	155	312506
binsp1500.326	0.42735	0	0	0	0	0	0	k__Bacteria	(UID203)	5449	104	58	96	8	0	0	0	0	10.5	0	0	78	333301
binsp1500.223	0.422892	0.114815	0.182703	0.134735	0.0409142	0	0	k__Bacteria	(UID203)	5449	104	58	20	35	26	14	3	6	84.95	124.51	9.62	3544	10435700
binsp1500.219	0.418108	0.17301	0.0593178	0.951557	0	0	0	c__Alphaproteobacteria	(UID3305)	564	349	230	13	310	25	1	0	0	95	4.97	10.71	578	3193626
binsp1500.71	0.416075	0.215374	0.247103	0.238569	0	0	0	k__Bacteria	(UID203)	5449	104	58	87	17	0	0	0	0	25	0	0	503	1273495
binsp1500.317	0.413223	0	0.459137	0	0	0	0	k__Bacteria	(UID203)	5449	103	58	87	14	2	0	0	0	9.23	1.9	50	363	628375
binsp1500.112	0.399277	0	0.185012	0	0	0	0.0407997	k__Bacteria	(UID203)	5449	104	58	59	38	5	2	0	0	50.05	3.54	36.36	817	2536512
binsp1500.33	0.393701	0	2.49344	0	0	0	0	root	(UID1)	5656	56	24	56	0	0	0	0	0	0	0	0	254	549372
binsp1500.379	0.381679	0	0	0	0	0	0	root	(UID1)	5656	56	24	56	0	0	0	0	0	0	0	0	131	553852
binsp1500.360	0.378788	0.252525	0.126263	0	0	0	0	root	(UID1)	5656	56	24	54	2	0	0	0	0	8.33	0	0	198	458637
binsp1500.207	0.375639	0.0330251	0.0165125	0.0618041	0	0.264201	0	k__Bacteria	(UID203)	5449	104	58	37	33	25	8	1	0	55.09	30.91	16.36	757	2423570
binsp1500.51	0.36036	0.3003	0	0	0	0	0	k__Bacteria	(UID203)	5449	104	58	100	4	0	0	0	0	6.9	0	0	333	584891
binsp1500.405	0.346141	0	0	0.0519211	0.0519211	0.138456	0.138456	k__Bacteria	(UID203)	5449	104	58	94	8	2	0	0	0	15.52	2.59	0	963	1725097
binsp1500.372	0.330033	0	0	0	0	0	0	k__Bacteria	(UID203)	5449	104	58	89	14	1	0	0	0	15.83	1.72	0	303	616851
binsp1500.300	0.32967	0.10989	0	0	0	0	0.043956	k__Bacteria	(UID203)	5449	104	58	80	15	9	0	0	0	22.13	3.53	11.11	455	921976
binsp1500.243	0.329218	0	0.0705467	0	0	0	0	k__Bacteria	(UID203)	5449	104	58	93	11	0	0	0	0	9.4	0	0	405	1180382
binsp1500.334	0.327869	0	0	0	0	0	0	root	(UID1)	5656	56	24	56	0	0	0	0	0	0	0	0	305	724632
binsp1500.139	0.30303	0	0	0	0	0	0	root	(UID1)	5656	56	24	55	1	0	0	0	0	4.17	0	0	165	515710
binsp1500.410	0.28826	0	0	0	0	0	0	k__Bacteria	(UID203)	5449	104	58	82	20	2	0	0	0	22.81	0.31	0	636	1236187
binsp1500.106	0.278552	0	0	0	0	0.172437	0	k__Bacteria	(UID1452)	924	161	108	92	63	5	1	0	0	35.99	3.7	0	359	779583
binsp1500.373	0.272109	0	0	0	0	0	0	k__Bacteria	(UID203)	5449	104	58	93	11	0	0	0	0	10.97	0	0	245	526793
binsp1500.430	0.268817	0	0.268817	0	0	0	0	k__Bacteria	(UID203)	5449	103	57	97	6	0	0	0	0	4.15	0	0	186	358058
binsp1500.354	0.263435	0	0	0	0	0	0.052687	k__Bacteria	(UID203)	5449	104	58	96	8	0	0	0	0	10.34	0	0	949	1684074
binsp1500.320	0.260417	0.0868056	0.0651042	0.130208	0	0	0	k__Bacteria	(UID203)	5449	104	58	91	13	0	0	0	0	9.01	0	0	384	717329
binsp1500.36	0.260141	0	0.918577	0	0	0	0	k__Bacteria	(UID203)	5449	104	58	97	7	0	0	0	0	5.8	0	0	324	627595
binsp1500.266	0.259605	0	0	0	0	0.0778816	0	k__Bacteria	(UID2495)	2993	140	85	61	68	10	1	0	0	52.19	2.32	0	642	1810924
binsp1500.152	0.248569	0.193133	1.52003	0.150215	0	0	0	k__Bacteria	(UID203)	5449	104	58	95	6	3	0	0	0	8.23	1.88	66.67	466	886505
binsp1500.119	0.248406	0.0415793	0.0755436	0.0118446	0.0205306	0	0.00631712	k__Bacteria	(UID203)	5449	104	58	5	22	35	19	8	15	99.22	198.03	0.62	3166	14463569
binsp1500.416	0.245098	0	0	0	0	0	0	root	(UID1)	5656	56	24	56	0	0	0	0	0	0	0	0	136	275785
binsp1500.159	0.242718	0	0	0	0	0	0	root	(UID1)	5656	56	24	56	0	0	0	0	0	0	0	0	103	283764
binsp1500.35	0.240964	0	0.0481928	0	0	0	0.0301205	root	(UID1)	5656	56	24	55	1	0	0	0	0	4.17	0	0	415	791332
binsp1500.156	0.236774	0.0554871	0	0	0.0308261	0.0154131	0	k__Bacteria	(UID203)	5449	104	58	72	30	1	1	0	0	38.71	5.17	0	811	3482915
binsp1500.286	0.232342	0.0929368	0.17658	0	0	0	0	f__Comamonadaceae	(UID4119)	39	693	323	536	150	7	0	0	0	19.73	1.44	14.29	538	1175795
binsp1500.237	0.230608	0.0722164	0.0701872	0	0	0.145527	0	p__Proteobacteria	(UID3887)	1487	261	164	61	183	15	2	0	0	79.28	5.86	47.62	544	2401364
binsp1500.30	0.230559	0	0.042735	0	0	0	0	k__Bacteria	(UID3187)	2258	188	117	16	162	7	3	0	0	91.03	5.18	18.75	1170	8821747
binsp1500.110	0.222717	0.0556793	0	0.074239	0	0.0222717	0	k__Bacteria	(UID203)	5449	104	58	79	18	6	1	0	0	36.21	11.21	33.33	898	2516274
binsp1500.46	0.220264	0	0	0	0	0	0.123089	root	(UID1)	5656	56	24	54	2	0	0	0	0	8.33	0	0	454	870864
binsp1500.235	0.218601	0.0913868	0.105233	0	0	0	0	k__Bacteria	(UID2565)	2921	152	93	40	98	13	1	0	0	65.93	8.47	6.25	1459	3394098
binsp1500.257	0.206814	0.0487102	0	0.0136388	0	0	0	k__Bacteria	(UID238)	2248	125	78	36	84	4	0	0	1	78.12	13.46	3.12	1833	7305751
binsp1500.91	0.205761	0	0	0.137174	0	0	0	k__Bacteria	(UID203)	5449	104	58	94	10	0	0	0	0	12.36	0	0	243	703048
binsp1500.333	0.201956	0.0318878	0	0.042517	0	0	0.0255102	p__Proteobacteria	(UID3880)	1495	261	164	182	69	9	1	0	0	29.5	4.52	0	784	2178005
binsp1500.179	0.192308	0	0.384615	0	0	0.153846	0	root	(UID1)	5656	56	24	55	1	0	0	0	0	4.17	0	0	130	304649
binsp1500.193	0.189081	0	0.0412541	0	0.0206271	0	0	k__Bacteria	(UID2565)	2921	141	86	20	97	22	2	0	0	92.82	22.51	21.43	1616	7195928
binsp1500.154	0.186567	0	0.0932836	0	0	0	0	root	(UID1)	5656	56	24	56	0	0	0	0	0	0	0	0	536	992769
binsp1500.425	0.186567	0.0533049	0.0533049	0.0355366	0	0	0.10661	p__Actinobacteria	(UID1454)	732	199	116	136	55	7	1	0	0	33.21	4.66	0	938	1943345
binsp1500.162	0.183959	0	0	0	0	0	0	c__Deltaproteobacteria	(UID3216)	83	247	155	201	44	2	0	0	0	13.86	1.29	0	453	1169251
binsp1500.137	0.181895	0.126904	0.190355	0	0	0	0	root	(UID1)	5656	56	24	55	1	0	0	0	0	4.17	0	0	394	879810
binsp1500.319	0.176686	0.0538677	0.0721827	0.0614092	0	0	0	k__Bacteria	(UID203)	5449	104	58	83	18	3	0	0	0	31.19	5.17	0	1547	3821813
binsp1500.133	0.176056	0	0.0440141	0	0	0	0	root	(UID1)	5656	56	24	56	0	0	0	0	0	0	0	0	284	956228
binsp1500.390	0.165613	0.0180668	0	0	0	0	0	k__Bacteria	(UID203)	5449	103	57	77	24	2	0	0	0	25.92	1.91	0	1107	2413480
binsp1500.403	0.164474	0	0.109649	0	0	0	0	k__Bacteria	(UID203)	5449	104	58	95	8	0	1	0	0	7.76	3.45	0	304	620168
binsp1500.246	0.16276	0	0.195312	0	0	0	0	k__Bacteria	(UID203)	5449	104	58	99	5	0	0	0	0	8.62	0	0	512	1176960
binsp1500.258	0.162338	0	0	0	0	0	0	k__Bacteria	(UID203)	5449	104	58	97	7	0	0	0	0	12.07	0	0	616	1650156
binsp1500.294	0.161812	0	0	0	0	0	0	root	(UID1)	5656	56	24	56	0	0	0	0	0	0	0	0	206	503174
binsp1500.62	0.161616	0	0	0	0.0606061	0	0	k__Bacteria	(UID203)	5449	103	57	96	7	0	0	0	0	4.15	0	0	825	1716617
binsp1500.268	0.159381	0.0673767	0.0566893	0.0315973	0	0.009758	0.005576	k__Bacteria	(UID203)	5449	103	58	13	51	28	8	3	0	84	24.97	7.14	2562	7269207
binsp1500.173	0.15873	0	0.0952381	0	0	0	0	k__Bacteria	(UID203)	5449	103	57	97	6	0	0	0	0	1.87	0	0	210	664657
binsp1500.124	0.154321	0	0	0	0	0	0	p__Bacteroidetes	(UID2591)	364	302	202	228	71	3	0	0	0	24.47	1.24	0	378	1051770
binsp1500.186	0.149508	0	0.0363143	0.00473664	0	0	0	k__Bacteria	(UID203)	5449	104	58	2	8	40	37	11	6	96.55	166.31	25.78	5278	16663764
binsp1500.404	0.146843	0	0.293686	0.293686	0	0	0	k__Bacteria	(UID203)	5449	104	58	97	7	0	0	0	0	8.62	0	0	227	420218
binsp1500.94	0.146628	0	0	0	0	0	0	k__Bacteria	(UID203)	5449	104	58	80	19	4	1	0	0	22.81	3.21	42.86	682	1147719
binsp1500.103	0.143609	0.0159566	0	0	0	0	0	c__Deltaproteobacteria	(UID3216)	83	247	155	107	132	8	0	0	0	52.99	4.09	0	2089	5482075
binsp1500.351	0.140056	0	0	0	0	0	0	c__Alphaproteobacteria	(UID3305)	564	349	230	257	91	1	0	0	0	25.65	0.43	0	238	552840
binsp1500.73	0.13986	0.0649351	0.021645	0	0	0.0649351	0	f__Xanthomonadaceae	(UID4214)	55	659	290	203	409	43	4	0	0	72.81	9.3	10.91	770	2376773
binsp1500.335	0.136333	0	0	0	0	0	0	k__Bacteria	(UID203)	5449	103	57	35	40	21	5	2	0	66.03	25.47	8.33	978	2463349
binsp1500.260	0.135031	0.115741	0	0	0	0.95679	0	k__Bacteria	(UID203)	5449	104	58	96	8	0	0	0	0	10.34	0	0	432	719316
binsp1500.244	0.132717	0.0284949	0.0133926	0.0706674	0.00284949	0.0584145	0	k__Bacteria	(UID203)	5449	104	58	12	40	29	21	2	0	90.25	66.61	11.54	5849	15939926
binsp1500.382	0.13089	0.065445	0	0	0	0.13089	0	k__Bacteria	(UID203)	5449	104	58	77	27	0	0	0	0	34.51	0	0	764	1346220
binsp1500.65	0.130208	0	0	0	0	0.0520833	0	k__Bacteria	(UID203)	5449	104	58	98	5	1	0	0	0	7.21	0.16	0	384	749997
binsp1500.267	0.130036	0.0441951	0.118987	0	0	0	0	k__Bacteria	(UID1453)	901	171	117	68	89	9	4	1	0	62.53	14.53	18.52	1961	5254867
binsp1500.272	0.125007	0.0316902	0.0319121	0.00352898	0.00388188	0.000846955	0.00705796	root	(UID1)	5656	56	24	0	0	1	2	0	53	100	838.72	2.03	23614	56879145
binsp1500.368	0.121655	0	0	0.162206	0	0	0	k__Bacteria	(UID1452)	924	163	110	131	32	0	0	0	0	19.24	0	0	411	900245
binsp1500.293	0.120337	0	0.0601685	0	0	0	0	k__Bacteria	(UID203)	5449	104	58	87	14	3	0	0	0	24.14	2.59	0	831	2045006
binsp1500.140	0.116783	0	0	0	0	0	0	k__Bacteria	(UID203)	5449	103	57	86	17	0	0	0	0	18.5	0	0	999	2111180
binsp1500.90	0.110742	0.268945	0.814745	0	0	0	0	k__Bacteria	(UID203)	5449	104	58	101	3	0	0	0	0	0.47	0	0	301	776713
binsp1500.151	0.110696	0	0.0320092	0.00205187	0	0	0	k__Bacteria	(UID203)	5449	103	57	52	32	11	7	1	0	71.21	40.14	31.58	6092	17807675
binsp1500.355	0.108696	0	0	0.108696	0	0	0	root	(UID1)	5656	56	24	55	1	0	0	0	0	4.17	0	0	184	351795
binsp1500.184	0.107057	0	0	0	0	0	0	k__Bacteria	(UID3187)	2258	188	117	66	120	2	0	0	0	57.05	1.28	50	502	3631722
binsp1500.400	0.104822	0	0	0.104822	0	0	0	k__Bacteria	(UID203)	5449	104	58	98	6	0	0	0	0	7.92	0	0	318	749982
binsp1500.240	0.104493	0	0	0	0	0	0	root	(UID1)	5656	56	24	56	0	0	0	0	0	0	0	0	319	588799
binsp1500.389	0.102249	0	0	0	0	0	0	c__Deltaproteobacteria	(UID3216)	83	247	155	168	77	1	1	0	0	31.65	1.29	0	1467	3215077
binsp1500.168	0.102131	0	0.0222025	0	0	0	0	k__Bacteria	(UID203)	5449	103	57	70	32	1	0	0	0	45.77	0.88	0	1126	3082600
binsp1500.134	0.0990153	0	0.00574396	0	0	0	0	k__Bacteria	(UID203)	5449	104	58	0	2	13	33	48	8	100	246.63	25.42	2790	18490056
binsp1500.155	0.0971599	0	0	0	0	0	0	p__Bacteroidetes	(UID2591)	364	298	198	77	206	15	0	0	0	73.16	5.37	0	1115	4986642
binsp1500.180	0.0963391	0	0	0	0	0	0	k__Bacteria	(UID2565)	2921	143	88	71	58	13	1	0	0	55.47	11.56	0	1384	4008186
binsp1500.174	0.0957029	0	0.00632271	0	0	0	0	root	(UID1)	5656	56	24	55	0	1	0	0	0	4.17	4.17	0	1318	3598417
binsp1500.356	0.0915081	0	0	0.0122011	0	0	0	c__Alphaproteobacteria	(UID3422)	26	529	308	216	224	80	8	1	0	62.74	20.46	20.91	1366	3214650
binsp1500.113	0.0910747	0	0	0	0	0	0	p__Bacteroidetes	(UID2591)	364	303	203	218	83	2	0	0	0	24.09	0.34	100	366	947756
binsp1500.371	0.0900901	0	0	0	0	0	0	k__Bacteria	(UID2565)	2921	143	88	99	44	0	0	0	0	27.75	0	0	555	1226499
binsp1500.364	0.0856164	0.0428082	0	0	0	0	0	root	(UID1)	5656	56	24	55	1	0	0	0	0	4.17	0	0	584	1389401
binsp1500.72	0.0847458	0	0	0	0	0	0	o__Actinomycetales	(UID1590)	562	286	170	156	126	4	0	0	0	51.28	2.06	0	590	1753505
binsp1500.41	0.081561	0	0	0	0	0	0	k__Bacteria	(UID1452)	924	163	110	14	131	17	1	0	0	89.09	9.55	0	462	4491810
binsp1500.211	0.0813008	0	0	0	0	0	0	k__Bacteria	(UID203)	5449	104	58	96	8	0	0	0	0	9.48	0	0	410	768297
binsp1500.48	0.080872	0	0.113397	0	0.0131857	0	0	c__Deltaproteobacteria	(UID3216)	83	247	155	80	152	14	1	0	0	58.9	7.74	5.88	1896	5064901
binsp1500.100	0.0755167	0	0.0794913	0.0132485	0.0397456	0	0	k__Bacteria	(UID1453)	901	171	117	78	76	16	1	0	0	48.56	9.83	21.05	1258	4793340
binsp1500.42	0.0743218	0.0557414	0	0.0371609	0	0	0	k__Bacteria	(UID2495)	2993	147	91	67	75	5	0	0	0	61.76	3.48	0	897	2443237
binsp1500.29	0.0707714	0	0	0	0	0	0	k__Bacteria	(UID2495)	2993	140	85	45	95	0	0	0	0	54.71	0	0	471	2652841
binsp1500.239	0.0677936	0.0354176	0.0292745	0.00440218	0	0.0184892	0	k__Bacteria	(UID203)	5449	104	58	5	38	39	13	8	1	94.51	84.12	16.18	3786	13904280
binsp1500.17	0.0672043	0	0	0	0	0	0	p__Bacteroidetes	(UID2591)	364	302	203	221	78	3	0	0	0	29.6	1	33.33	496	984840
binsp1500.225	0.0643616	0	0.0449035	0	0	0	0	k__Bacteria	(UID3187)	2258	188	117	12	167	9	0	0	0	89.74	5.89	33.33	2227	9286071
binsp1500.285	0.0642674	0.128535	0.0428449	0	0	0	0	k__Bacteria	(UID203)	5449	103	57	93	9	1	0	0	0	9.41	0.16	100	389	1039327
binsp1500.145	0.0616143	0	0.8626	0	0	0	0	k__Bacteria	(UID203)	5449	103	57	67	34	2	0	0	0	42.69	1.75	0	541	1142968
binsp1500.359	0.060562	0.0436047	0	0.0363372	0	0	0	k__Bacteria	(UID203)	5449	104	58	84	17	3	0	0	0	15.74	2.41	0	1376	1888089
binsp1500.376	0.0577701	0.023108	0.144425	0	0	0	0	p__Bacteroidetes	(UID2591)	364	302	202	187	103	10	2	0	0	39.89	3.53	12.5	1154	2621562
binsp1500.202	0.0566893	0	0	0.0377929	0	0	0	p__Bacteroidetes	(UID2605)	350	316	210	89	203	22	2	0	0	73	10.06	0	882	3304951
binsp1500.411	0.0547046	0	0	0	0	0	0	k__Bacteria	(UID203)	5449	104	58	89	14	1	0	0	0	17.71	1.72	0	457	881021
binsp1500.249	0.0542005	0	0	0	0	0	0	k__Bacteria	(UID3187)	2258	182	112	42	133	7	0	0	0	69.93	1.54	14.29	369	1951902
binsp1500.68	0.0539957	0	0	0	0	0	0.12599	k__Bacteria	(UID1453)	901	171	117	76	91	4	0	0	0	57.96	2.42	25	463	2079871
binsp1500.342	0.0531632	0	0	0	0.0398724	0	0	k__Bacteria	(UID203)	5449	104	58	67	36	1	0	0	0	43.32	1.72	0	627	1533123
binsp1500.345	0.0527426	0	0	0	0	0	0	k__Bacteria	(UID2982)	88	230	148	49	170	11	0	0	0	78.63	5.97	45.45	474	1668088
binsp1500.129	0.0524109	0	0	0	0	0	0	k__Bacteria	(UID203)	5449	100	55	67	29	4	0	0	0	39.39	3.45	75	636	1695020
binsp1500.344	0.0520833	0	0	0	0	0	0	k__Bacteria	(UID203)	5449	104	58	57	21	19	7	0	0	33.05	11.63	0	960	2365884
binsp1500.316	0.0512033	0	0	0	0	0	0	k__Bacteria	(UID203)	5449	104	58	67	34	3	0	0	0	43.73	5.17	0	651	1687266
binsp1500.276	0.0499461	0.0326682	0.0251339	0.00412031	0.030608	0.00412031	0.0185414	k__Bacteria	(UID203)	5449	103	57	2	4	11	16	27	43	96.49	337	1.91	8090	26024101
binsp1500.385	0.0486381	0	0	0	0	0	0.0324254	k__Bacteria	(UID203)	5449	103	57	59	38	6	0	0	0	53.01	4.15	0	1542	3689576
binsp1500.406	0.0480769	0.0961538	0	0	0	0	0	k__Bacteria	(UID203)	5449	103	57	82	21	0	0	0	0	22.86	0	0	520	1070113
binsp1500.166	0.04778	0	0	0	0	0	0	k__Bacteria	(UID3187)	2258	188	117	37	140	9	1	0	1	77.84	8.19	18.18	1578	6263076
binsp1500.394	0.0465549	0	0	0	0.0931099	0	0	k__Bacteria	(UID203)	5449	104	58	96	8	0	0	0	0	12.07	0	0	537	1092478
binsp1500.38	0.0457875	0	0	0	0	0	0.30525	k__Bacteria	(UID203)	5449	104	58	73	13	18	0	0	0	43.09	25.86	83.33	546	1425334
binsp1500.32	0.0455789	0	0.0911577	0.0546946	0	0	0	k__Bacteria	(UID203)	5449	100	54	64	36	0	0	0	0	47.9	0	0	1097	2549008
binsp1500.93	0.0440917	0	0.0440917	0	0	0	0	c__Alphaproteobacteria	(UID3305)	564	349	230	190	149	10	0	0	0	47.93	3.28	10	756	1780477
binsp1500.378	0.0410678	0	0	0	0	0	0	k__Bacteria	(UID203)	5449	104	58	95	9	0	0	0	0	9.66	0	0	487	981546
binsp1500.104	0.0398248	0	0	0	0	0.0597372	0	k__Bacteria	(UID1452)	924	155	106	61	86	8	0	0	0	50	2.36	12.5	837	1970076
binsp1500.147	0.0343997	0	0	0	0	0	0	k__Bacteria	(UID203)	5449	100	55	90	10	0	0	0	0	16.36	0	0	969	2113445
binsp1500.79	0.0332005	0	0.0498008	0	0.0332005	0	0	c__Deltaproteobacteria	(UID3216)	83	247	155	175	69	3	0	0	0	24.76	0.99	66.67	1004	2136837
binsp1500.70	0.0325203	0	0	0	0	0	0.0162602	p__Bacteroidetes	(UID2591)	364	302	202	99	203	0	0	0	0	61.99	0	0	1025	3037899
binsp1500.198	0.0309023	0	0	0	0	0.0412031	0	c__Gammaproteobacteria	(UID4274)	112	575	286	56	506	12	1	0	0	91.36	2.64	33.33	809	3784685
binsp1500.161	0.0306091	0.0229568	0.0918274	0	0	0	0	c__Deltaproteobacteria	(UID3216)	83	247	155	140	105	2	0	0	0	40.91	0.48	0	1452	4126136
binsp1500.365	0.0299491	0	0	0	0	0	0	p__Bacteroidetes	(UID2605)	350	316	210	105	138	68	4	1	0	65.65	22.53	6.98	1113	2857363
binsp1500.255	0.0272562	0.0302847	0.045427	0	0	0	0	k__Bacteria	(UID203)	5449	104	58	13	38	33	13	5	2	83.86	67.47	13.93	3302	9474635
binsp1500.96	0.027027	0	0	0	0	0	0	root	(UID1)	5656	56	24	55	1	0	0	0	0	4.17	0	0	740	1787896
binsp1500.330	0.0246873	0	0	0	0	0	0	k__Bacteria	(UID203)	5449	102	57	38	38	23	3	0	0	56.94	20.81	31.25	3038	7247515
binsp1500.99	0.0203749	0	0.091687	0	0	0	0	p__Bacteroidetes	(UID2591)	364	302	202	124	175	3	0	0	0	69	1.09	0	818	3539094
binsp1500.196	0.0201553	0.00136316	0.00204474	0	0	0	1.69852	k__Bacteria	(UID203)	5449	104	58	3	10	22	25	20	24	99.53	310.92	5.22	8151	22509057
binsp1500.216	0.0196657	0	0.117994	0	0	0	0	k__Bacteria	(UID3187)	2258	182	112	86	90	6	0	0	0	51.17	2.85	16.67	565	2259247
binsp1500.108	0.0195963	0	0	0	0	0.0690131	0	k__Bacteria	(UID1452)	924	151	101	36	114	1	0	0	0	68.09	0.5	100	63	896908
binsp1500.269	0.0186759	0.0136411	0.00545643	0	0	0	0	k__Bacteria	(UID203)	5449	104	58	0	4	11	27	26	36	100	301.56	3.3	6109	20861527
binsp1500.307	0.0179598	0	0	0	0	0	0	o__Cytophagales	(UID2937)	44	474	330	127	333	14	0	0	0	69.38	2.88	21.43	928	3117741
binsp1500.306	0.015949	0	0	0	0	0	0	k__Bacteria	(UID203)	5449	103	57	68	31	4	0	0	0	49.07	6.14	100	1254	3137485
binsp1500.148	0.0137363	0	0	0	0	0	0	p__Bacteroidetes	(UID2591)	364	303	203	4	286	13	0	0	0	98.28	3.96	15.38	182	4291729
binsp1500.98	0.0102124	0	0.113515	0	0	0.0578704	0	c__Gammaproteobacteria	(UID4444)	263	507	232	93	399	15	0	0	0	82.15	2.58	40	576	4133731
binsp1500.102	0.0065591	0	0	0	0	0	0	k__Bacteria	(UID203)	5449	104	58	7	37	53	6	1	0	94.84	81.14	11.69	1089	7408714
binsp1500.122	0.00262055	0	0	0	0	0	0	p__Bacteroidetes	(UID2591)	364	302	202	58	224	20	0	0	0	80.69	8.42	0	530	4057071
binsp1500.188	0	0	0	0	0	0.348432	0	k__Bacteria	(UID1452)	924	161	108	44	111	6	0	0	0	65.09	3.61	0	477	1117431
binsp1500.76	0	0	0	0	0	0.276243	0	k__Bacteria	(UID3187)	2258	181	110	152	23	6	0	0	0	9.14	3.69	50	723	5592230
binsp1500.176	0	0	0	0	0	0.136986	0	k__Bacteria	(UID203)	5449	104	58	96	7	1	0	0	0	6.35	1.72	0	193	788500
binsp1500.284	0	0.169664	0	0	0	0.118765	0.0395883	k__Bacteria	(UID1453)	901	171	117	140	31	0	0	0	0	16.46	0	0	425	2465798
binsp1500.413	0	0	0	0	0	0.118483	0	k__Archaea	(UID2)	207	149	107	111	36	2	0	0	0	29.44	0.62	0	196	597000
binsp1500.25	0	0	0	0	0	0.103734	0.165975	root	(UID1)	5656	56	24	56	0	0	0	0	0	0	0	0	55	283310
binsp1500.217	0	0	0	0	0	0.0878735	0	p__Bacteroidetes	(UID2605)	350	316	210	148	158	9	1	0	0	48.07	2.08	8.33	176	567887
binsp1500.182	0	0	0	0	0	0.0708215	0	k__Bacteria	(UID2570)	433	274	183	31	227	16	0	0	0	87.64	4.39	12.5	87	649835
binsp1500.399	0	0	0	0	0	0.0574713	0	k__Bacteria	(UID203)	5449	104	58	81	21	2	0	0	0	25.37	3.45	0	235	875692
binsp1500.7	0	0	0	0	0	0.044484	0	p__Bacteroidetes	(UID2591)	364	302	202	44	252	6	0	0	0	84.26	2.26	0	456	3390076
binsp1500.203	0	0	0	0	0	0.0338753	0	k__Bacteria	(UID203)	5449	101	56	99	2	0	0	0	0	3.57	0	0	338	877079
binsp1500.311	0	0	0	0	0	0.0207039	0	k__Bacteria	(UID203)	5449	99	53	59	23	5	1	3	8	44.12	33.29	0.95	36	269027
binsp1500.170	0	0	0	0	0	0.0154036	0.47613	k__Bacteria	(UID203)	5449	104	58	5	46	49	3	1	0	92.95	59.86	3.12	573	2608859
binsp1500.34	0	0.0819672	1.52703	0	0	0	0	k__Bacteria	(UID203)	5449	103	58	83	19	1	0	0	0	21.79	1.72	100	147	1066874
binsp1500.111	0	0	0.568182	0	0	0	0	root	(UID1)	5656	56	24	56	0	0	0	0	0	0	0	0	545	1595625
binsp1500.205	0	0	0.4	0	0	0	0	k__Bacteria	(UID203)	5449	102	57	102	0	0	0	0	0	0	0	0	547	4785584
binsp1500.328	0	0	0.272109	0	0	0	0	k__Bacteria	(UID203)	5449	104	58	101	3	0	0	0	0	4.31	0	0	565	1295248
binsp1500.158	0	0	0.237192	0	0	0	0	o__Rhizobiales	(UID3447)	356	413	248	153	238	20	2	0	0	61.28	4.48	19.23	223	702281
binsp1500.181	0	0	0.218818	0	0	0	0	k__Bacteria	(UID203)	5449	104	58	91	12	1	0	0	0	12.85	1.72	0	171	335442
binsp1500.380	0	0	0.205761	0	0	0	0	k__Bacteria	(UID203)	5449	103	57	99	4	0	0	0	0	0.64	0	0	132	273769
binsp1500.185	0	0	0.19802	0	0	0	0	p__Bacteroidetes	(UID2591)	364	298	198	266	29	3	0	0	0	5.78	1.52	0	133	350289
binsp1500.67	0	0	0.151515	0	0	0	0	c__Gammaproteobacteria	(UID4444)	263	507	232	348	149	10	0	0	0	29.06	2.44	60	100	358605
binsp1500.37	0	0	0.143266	0	0	0	0	k__Bacteria	(UID2569)	434	278	186	122	148	8	0	0	0	59.96	2.47	25	54	247054
binsp1500.44	0	0	0.134995	0	0	0	0	k__Bacteria	(UID2495)	2993	143	89	115	27	1	0	0	0	18.98	0.1	0	486	3491948
binsp1500.229	0	0	0.131234	0	0	0	0	k__Bacteria	(UID203)	5449	104	58	102	2	0	0	0	0	2.3	0	0	113	304052
binsp1500.423	0	0	0.100705	0	0	0	0	k__Bacteria	(UID203)	5449	104	58	98	5	1	0	0	0	6.9	0.86	0	527	2339262
binsp1500.97	0	0	0.0974659	0	0	0	0	k__Bacteria	(UID203)	5449	103	57	94	9	0	0	0	0	9.97	0	0	457	867501
binsp1500.277	0	0	0.0928505	0	0	0	0	k__Bacteria	(UID203)	5449	104	58	91	13	0	0	0	0	18.97	0	0	108	287211
binsp1500.190	0	0	0.0578704	0	0	0	0	f__Rhodobacteraceae	(UID3340)	84	568	330	320	226	21	1	0	0	43.56	3.65	16.67	341	1221949
binsp1500.251	0	0.0312402	0.0468604	0	0	0	0	k__Bacteria	(UID203)	5449	103	57	89	13	1	0	0	0	22.81	1.75	0	390	2015679
binsp1500.315	0	0.0242131	0.0242131	0	0	0	0	k__Bacteria	(UID1453)	901	171	117	94	74	3	0	0	0	47.32	1.71	33.33	626	1987493
binsp1500.194	0	0	0.0190876	0	0	0	0	k__Bacteria	(UID203)	5449	104	58	8	19	22	35	15	5	95.61	179.89	20.59	275	713246
binsp1500.236	0	0	0.0177242	0	0	0	0	k__Bacteria	(UID2982)	88	230	148	82	143	5	0	0	0	74.21	2.5	60	1623	5713401
binsp1500.1	0	0	0	0	0	0	0	p__Bacteroidetes	(UID2605)	350	316	210	192	120	4	0	0	0	33.83	0.58	0	407	739161
binsp1500.101	0	0	0	0	0	0	0	root	(UID1)	5656	56	24	55	1	0	0	0	0	4.17	0	0	365	713709
binsp1500.105	0	0	0	0	0	0	0	p__Bacteroidetes	(UID2591)	364	303	203	42	255	6	0	0	0	83.58	2.46	83.33	680	3081206
binsp1500.107	0	0	0	0	0	0	0	root	(UID1)	5656	56	24	55	1	0	0	0	0	4.17	0	0	150	469950
binsp1500.109	0	0	0	0	0	0	0	root	(UID1)	5656	56	24	56	0	0	0	0	0	0	0	0	457	776099
binsp1500.114	0	0	0	0	0	0	0	root	(UID1)	5656	56	24	55	1	0	0	0	0	4.17	0	0	706	3243390
binsp1500.115	0	0	0	0	0	0	0	k__Bacteria	(UID203)	5449	104	58	94	10	0	0	0	0	4.03	0	0	101	422488
binsp1500.116	0	0	0	0	0	0	0	k__Bacteria	(UID2570)	433	273	183	21	245	7	0	0	0	91.35	2.73	42.86	136	424104
binsp1500.117	0	0.147929	0	0	0	0	0	k__Bacteria	(UID1452)	924	163	110	137	26	0	0	0	0	10.83	0	0	287	1118807
binsp1500.118	0	0	0	0	0	0	0	k__Bacteria	(UID203)	5449	104	58	97	7	0	0	0	0	7.92	0	0	576	1724427
binsp1500.12	0	0	0	0	0	0	0	p__Bacteroidetes	(UID2591)	364	302	202	60	239	3	0	0	0	74.92	0.99	0	177	375870
binsp1500.121	0	0	0	0	0	0	0	k__Bacteria	(UID1452)	924	151	101	32	113	6	0	0	0	72.28	3.37	0	765	2255484
binsp1500.132	0	0	0	0	0	0	0	k__Bacteria	(UID3187)	2258	181	111	103	77	1	0	0	0	44.55	0.18	100	5239	18845605
binsp1500.136	0	0	0	0	0	0	0	p__Bacteroidetes	(UID2591)	364	303	203	15	286	2	0	0	0	94.33	0.99	100	181	428178
binsp1500.138	0	0	0	0	0	0	0	k__Bacteria	(UID203)	5449	103	57	94	9	0	0	0	0	11.4	0	0	626	928300
binsp1500.141	0	0	0	0	0	0	0	k__Bacteria	(UID203)	5449	104	58	93	9	2	0	0	0	17.24	2.59	100	201	611949
binsp1500.142	0	0	0	0	0	0	0	k__Bacteria	(UID203)	5449	104	58	99	4	1	0	0	0	6.9	1.72	100	608	3521167
binsp1500.143	0	0	0	0	0	0	0	root	(UID1)	5656	56	24	56	0	0	0	0	0	0	0	0	277	552090
binsp1500.146	0	0	0	0	0	0	0	k__Bacteria	(UID203)	5449	103	57	91	12	0	0	0	0	8.13	0	0	479	817850
binsp1500.149	0	0	0	0	0	0	0	k__Bacteria	(UID203)	5449	104	58	79	25	0	0	0	0	16.03	0	0	738	1993874
binsp1500.150	0	0	0	0	0	0	0	root	(UID1)	5656	56	24	56	0	0	0	0	0	0	0	0	413	1299530
binsp1500.153	0	0	0	0	0	0	0	p__Bacteroidetes	(UID2591)	364	303	203	24	260	19	0	0	0	90.07	4.63	15.79	125	410353
binsp1500.157	0	0	0	0	0	0	0	root	(UID1)	5656	56	24	56	0	0	0	0	0	0	0	0	211	788537
binsp1500.160	0	0.462963	0	0	0	0	0	root	(UID1)	5656	56	24	56	0	0	0	0	0	0	0	0	174	337416
binsp1500.163	0	0.058651	0	0	0	0	0.317693	root	(UID1)	5656	56	24	56	0	0	0	0	0	0	0	0	380	1187546
binsp1500.164	0	0	0	0	0	0	0	p__Bacteroidetes	(UID2591)	364	303	203	55	245	3	0	0	0	78.36	1.15	66.67	759	3048039
binsp1500.167	0	0	0	0	0	0	0	k__Bacteria	(UID2495)	2993	143	89	89	48	6	0	0	0	35.62	1.87	16.67	460	951379
binsp1500.169	0	0	0	0	0	0	0	k__Bacteria	(UID203)	5449	104	58	97	7	0	0	0	0	9.48	0	0	200	509002
binsp1500.177	0	0	0	0	0	0	0	p__Bacteroidetes	(UID2605)	350	316	210	57	246	13	0	0	0	76.75	2.48	7.69	487	1197326
binsp1500.178	0	0	0	0	0	0	0	k__Bacteria	(UID203)	5449	104	58	71	30	3	0	0	0	38.87	2.74	33.33	93	286955
binsp1500.187	0	0	0	0	0	0	0	k__Bacteria	(UID203)	5449	102	58	93	9	0	0	0	0	3.81	0	0	569	1664922
binsp1500.191	0	0	0	0	0	0	0	root	(UID1)	5656	56	24	56	0	0	0	0	0	0	0	0	669	3372025
binsp1500.192	0	0	0	0	0	0	0	k__Bacteria	(UID2569)	434	278	186	135	130	13	0	0	0	46.8	2.71	15.38	678	1395041
binsp1500.195	0	0	0	0	0	0	0	k__Bacteria	(UID203)	5449	104	58	96	6	2	0	0	0	7.52	3.45	0	912	3582003
binsp1500.197	0	0	0	0	0	0	0	root	(UID1)	5656	56	24	56	0	0	0	0	0	0	0	0	66	309955
binsp1500.199	0	0	0	0	0	0	0	k__Bacteria	(UID203)	5449	104	58	98	6	0	0	0	0	5	0	0	32	280569
binsp1500.2	0	0	0	0	0	0	0	p__Bacteroidetes	(UID2591)	364	303	203	7	294	2	0	0	0	97.04	0.99	50	117	352561
binsp1500.20	0	0	0	0	0	0	0.481348	k__Bacteria	(UID203)	5449	104	58	94	10	0	0	0	0	8.57	0	0	384	1092109
binsp1500.201	0	0	0	0	0.0189789	0	0	root	(UID1)	5656	56	24	54	2	0	0	0	0	5.21	0	0	216	477536
binsp1500.204	0	0	0	0	0	0	0	p__Bacteroidetes	(UID2605)	350	316	210	178	133	5	0	0	0	39.77	1.62	20	254	722954
binsp1500.208	0	0	0	0	0	0	0	p__Bacteroidetes	(UID2591)	364	298	198	232	66	0	0	0	0	19.33	0	0	143	632331
binsp1500.209	0	0	0	0	0	0	0	k__Bacteria	(UID203)	5449	100	54	94	6	0	0	0	0	1.77	0	0	606	2318421
binsp1500.21	0	0	0	0	0	0	0	k__Bacteria	(UID203)	5449	104	58	80	24	0	0	0	0	22.13	0	0	1282	3289596
binsp1500.210	0	0	0	0	0	0	0	k__Bacteria	(UID2570)	433	273	183	72	196	5	0	0	0	69.27	2.73	60	84	274652
binsp1500.212	0	0	0	0	0	0	0	k__Bacteria	(UID203)	5449	104	58	94	8	2	0	0	0	12.23	2.59	0	806	4126240
binsp1500.213	0	0	0	0	0	0	0	k__Bacteria	(UID203)	5449	104	58	98	6	0	0	0	0	7.21	0	0	254	889930
binsp1500.214	0	0	0	0	0	0	0	k__Bacteria	(UID2570)	433	270	179	132	134	4	0	0	0	39.5	1.73	50	520	1401163
binsp1500.215	0	0	0	0	0	0	0	root	(UID1)	5656	56	24	55	1	0	0	0	0	4.17	0	0	361	834722
binsp1500.218	0	0	0	0	0	0	0	k__Bacteria	(UID2495)	2993	147	91	53	93	1	0	0	0	76.11	1.1	0	141	293146
binsp1500.22	0	0	0	0	0	0	0	k__Bacteria	(UID203)	5449	104	58	80	22	2	0	0	0	32.76	3.45	50	370	871965
binsp1500.220	0	0	0	0	0	0	0	p__Bacteroidetes	(UID2591)	364	303	203	70	211	21	1	0	0	77.11	6.29	16.67	241	620638
binsp1500.221	0	0	0	0	0	0	0	root	(UID1)	5656	56	24	56	0	0	0	0	0	0	0	0	665	2685771
binsp1500.222	0	0	0	0	0	0	0	k__Bacteria	(UID203)	5449	103	57	97	6	0	0	0	0	10.53	0	0	1067	2634711
binsp1500.224	0	0	0	0	0	0	0	k__Bacteria	(UID203)	5449	104	58	97	7	0	0	0	0	9.48	0	0	93	353902
binsp1500.226	0	0	0	0	0	0	0	k__Bacteria	(UID203)	5449	104	58	102	2	0	0	0	0	3.45	0	0	97	374588
binsp1500.227	0	0	0	0	0	0	0	root	(UID1)	5656	56	24	56	0	0	0	0	0	0	0	0	174	366865
binsp1500.231	0	0	0	0	0	0	0	k__Bacteria	(UID3187)	2258	182	112	115	63	4	0	0	0	29.3	2.01	0	224	675723
binsp1500.232	0	0	0	0	0	0	0	p__Bacteroidetes	(UID2591)	364	303	203	90	208	5	0	0	0	71.19	2.22	20	387	767876
binsp1500.233	0	0	0	0	0	0	0	p__Bacteroidetes	(UID2591)	364	302	202	175	120	7	0	0	0	36.93	1.64	28.57	1165	3919066
binsp1500.234	0	0	0	0	0	0	0	root	(UID1)	5656	56	24	56	0	0	0	0	0	0	0	0	518	1700682
binsp1500.238	0	0	0	0	0	0	0	k__Bacteria	(UID203)	5449	104	58	92	8	4	0	0	0	15.99	3.76	25	241	629360
binsp1500.241	0	0	0	0	0	0	0	k__Bacteria	(UID2495)	2993	140	85	83	56	1	0	0	0	30.68	1.18	100	157	347929
binsp1500.242	0	0	0	0	0	0	0	k__Bacteria	(UID203)	5449	104	58	89	14	1	0	0	0	10.96	0.16	0	266	733545
binsp1500.245	0	0	0	0	0	0	0	root	(UID1)	5656	56	24	55	1	0	0	0	0	4.17	0	0	210	399583
binsp1500.248	0	0	0	0	0	0	0	root	(UID1)	5656	56	24	56	0	0	0	0	0	0	0	0	484	1547685
binsp1500.250	0	0	0	0	0	0	0	k__Bacteria	(UID2570)	433	274	183	53	214	7	0	0	0	83.27	2.62	14.29	376	853343
binsp1500.252	0	0	0	0	0	0	0	k__Bacteria	(UID203)	5449	104	58	95	9	0	0	0	0	8.62	0	0	845	3481018
binsp1500.253	0	0	0	0	0	0	0	k__Bacteria	(UID203)	5449	104	58	94	10	0	0	0	0	15.52	0	0	359	655735
binsp1500.254	0	0.287356	0	0	0	0	0	k__Bacteria	(UID203)	5449	103	57	101	2	0	0	0	0	3.51	0	0	244	571171
binsp1500.256	0	0	0	0	0	0	0	k__Bacteria	(UID203)	5449	104	58	36	67	1	0	0	0	55.75	0.16	100	566	3551344
binsp1500.26	0	0	0	0	0	0	0	k__Bacteria	(UID203)	5449	104	58	98	6	0	0	0	0	4.08	0	0	982	1975016
binsp1500.261	0	0	0	0	0	0	0	k__Bacteria	(UID203)	5449	104	58	16	52	32	3	1	0	77.59	22.27	51.06	421	1005566
binsp1500.263	0	0	0	0	0	0	0	k__Bacteria	(UID1453)	901	171	117	67	98	6	0	0	0	66.3	5.13	0	601	2279343
binsp1500.264	0	0	0	0	0	0	0.345781	k__Bacteria	(UID203)	5449	104	58	99	5	0	0	0	0	3.43	0	0	538	1717144
binsp1500.270	0	0	0	0	0	0	0	k__Bacteria	(UID203)	5449	103	57	98	5	0	0	0	0	2.39	0	0	741	2081442
binsp1500.273	0	0	0	0	0	0	0	k__Bacteria	(UID203)	5449	104	58	99	5	0	0	0	0	6.9	0	0	169	381937
binsp1500.274	0	0	0	0	0	0	0	k__Bacteria	(UID2570)	433	273	183	217	55	1	0	0	0	19.96	0.11	0	240	442107
binsp1500.275	0	0	0	0	0	0	0	p__Bacteroidetes	(UID2605)	350	316	210	74	228	14	0	0	0	76.81	4.52	14.29	187	494840
binsp1500.279	0	0	0	0	0	0	0	root	(UID1)	5656	56	24	56	0	0	0	0	0	0	0	0	150	289235
binsp1500.282	0	0	0	0	0	0	0	k__Bacteria	(UID2570)	433	273	183	20	246	6	1	0	0	90.3	3.87	0	237	820496
binsp1500.287	0	0	0	0	0	0	0	p__Bacteroidetes	(UID2605)	350	316	210	172	131	12	1	0	0	42.68	5.67	6.67	282	725813
binsp1500.288	0	0	0	0	0	0	0	k__Bacteria	(UID1453)	901	171	117	92	78	1	0	0	0	47.81	0.85	0	68	255225
binsp1500.289	0	0	0	0	0	0	0	k__Bacteria	(UID203)	5449	104	58	73	31	0	0	0	0	38.2	0	0	393	1436533
binsp1500.296	0	0	0	0	0	0	0	k__Bacteria	(UID203)	5449	104	58	101	3	0	0	0	0	2.59	0	0	552	1003190
binsp1500.297	0	0	0	0	0	0	0	root	(UID1)	5656	56	24	56	0	0	0	0	0	0	0	0	890	2977653
binsp1500.298	0	0	0	0	0	0	0	k__Bacteria	(UID3060)	138	338	246	265	73	0	0	0	0	20.57	0	0	255	587025
binsp1500.299	0	0	0	0	0	0	0	root	(UID1)	5656	56	24	41	2	1	1	0	11	19.43	127.07	0.63	166	631370
binsp1500.3	0	0	0	0	0	0	0	k__Bacteria	(UID203)	5449	104	58	88	16	0	0	0	0	20.14	0	0	2415	6806866
binsp1500.302	0	0	0	0	0	0	0	root	(UID1)	5656	56	24	56	0	0	0	0	0	0	0	0	375	779037
binsp1500.303	0	0.0848176	0	0	0	0	0	k__Bacteria	(UID3187)	2258	190	119	44	143	2	0	1	0	72.57	2.61	37.5	130	329269
binsp1500.304	0	0	0	0	0	0	0	k__Bacteria	(UID203)	5449	104	58	29	74	1	0	0	0	59.01	0.16	0	177	343642
binsp1500.308	0	0	0	0	0	0	0	k__Bacteria	(UID203)	5449	104	58	13	47	35	8	1	0	81.9	28.59	13.85	826	2245659
binsp1500.309	0	0	0	0	0	0	0	k__Bacteria	(UID203)	5449	104	58	80	24	0	0	0	0	21.61	0	0	560	1321053
binsp1500.310	0	0	0	0	0	0	0	k__Bacteria	(UID2495)	2993	143	89	58	79	6	0	0	0	62.88	5.62	16.67	240	441223
binsp1500.312	0	0.0888889	0	0	0	0	0	k__Bacteria	(UID203)	5449	104	58	94	10	0	0	0	0	13.28	0	0	237	775112
binsp1500.313	0	0	0	0	0	0	0	root	(UID1)	5656	56	24	56	0	0	0	0	0	0	0	0	582	1473201
binsp1500.318	0	0	0	0	0	0	0	k__Bacteria	(UID203)	5449	104	58	88	13	3	0	0	0	21	3.61	0	245	428526
binsp1500.325	0	0	0	0	0	0	0	root	(UID1)	5656	56	24	56	0	0	0	0	0	0	0	0	726	2716517
binsp1500.327	0	0	0	0	0	0	0	k__Bacteria	(UID3187)	2258	181	111	82	97	2	0	0	0	56.71	0.98	50	729	1520429
binsp1500.329	0	0	0	0	0	0	0	o__Cytophagales	(UID2936)	47	454	336	130	300	22	2	0	0	67.98	6.03	10.71	724	1500537
binsp1500.331	0	0	0	0	0	0	0	k__Archaea	(UID2)	207	149	107	139	7	3	0	0	0	6.7	1.56	66.67	129	314851
binsp1500.332	0	0	0	0	0	0	0	k__Bacteria	(UID2565)	2921	142	87	98	41	3	0	0	0	20.97	2.37	0	183	362174
binsp1500.336	0	0	0	0	0	0	0	root	(UID1)	5656	56	24	56	0	0	0	0	0	0	0	0	207	370260
binsp1500.337	0	0	0	0	0	0	0.10929	root	(UID1)	5656	56	24	56	0	0	0	0	0	0	0	0	488	1190436
binsp1500.338	0	0	0	0	0	0	0	root	(UID1)	5656	56	24	56	0	0	0	0	0	0	0	0	423	1127646
binsp1500.340	0	0	0	0	0	0	0	k__Bacteria	(UID3187)	2258	190	119	91	98	1	0	0	0	41.76	0.84	0	193	357985
binsp1500.341	0	0	0	0	0	0	0	k__Bacteria	(UID203)	5449	104	58	100	4	0	0	0	0	4.47	0	0	142	275796
binsp1500.343	0	0	0	0	0	0	0	root	(UID1)	5656	56	24	54	2	0	0	0	0	2.08	0	0	435	864634
binsp1500.346	0	0.114943	0	0	0	0	0	k__Bacteria	(UID203)	5449	102	56	73	29	0	0	0	0	30.84	0	0	143	303797
binsp1500.347	0	0	0	0	0	0	0.11655	root	(UID1)	5656	56	24	56	0	0	0	0	0	0	0	0	407	763382
binsp1500.352	0	0	0	0	0	0	0	k__Bacteria	(UID203)	5449	104	58	89	14	1	0	0	0	22.41	1.72	0	402	1299123
binsp1500.357	0	0	0	0	0	0	0.183824	k__Bacteria	(UID203)	5449	103	58	86	15	2	0	0	0	19.75	3.45	0	544	1131566
binsp1500.358	0	0	0	0	0	0	0	k__Bacteria	(UID203)	5449	104	58	95	9	0	0	0	0	13.79	0	0	424	1078853
binsp1500.361	0	0	0	0	0	0	0	root	(UID1)	5656	56	24	54	2	0	0	0	0	8.33	0	0	145	294590
binsp1500.362	0	0	0	0	0	0	0	k__Bacteria	(UID203)	5449	103	57	87	15	1	0	0	0	24.56	1.75	0	765	1572679
binsp1500.363	0	0	0	0	0	0	0	k__Bacteria	(UID203)	5449	104	58	103	1	0	0	0	0	0.86	0	0	356	748158
binsp1500.366	0	0	0	0	0	0	0	root	(UID1)	5656	56	24	56	0	0	0	0	0	0	0	0	236	625553
binsp1500.367	0	0	0	0	0	0	0	k__Bacteria	(UID203)	5449	104	58	83	21	0	0	0	0	31.19	0	0	388	1002120
binsp1500.369	0	0	0	0	0	0	0	k__Bacteria	(UID203)	5449	104	58	87	17	0	0	0	0	24.14	0	0	177	356087
binsp1500.370	0	0	0	0	0	0	0	k__Bacteria	(UID2570)	433	274	183	142	130	2	0	0	0	47.63	1.09	0	698	2338944
binsp1500.375	0	0	0	0	0	0	0	k__Archaea	(UID2)	207	149	107	142	7	0	0	0	0	0.5	0	0	877	2176145
binsp1500.377	0	0	0	0	0	0	0	k__Bacteria	(UID203)	5449	104	58	92	11	1	0	0	0	19.12	1.72	0	276	587906
binsp1500.381	0	0	0	0	0	0	0	root	(UID1)	5656	56	24	56	0	0	0	0	0	0	0	0	98	226390
binsp1500.383	0	0	0	0	0	0	0	k__Bacteria	(UID203)	5449	104	58	81	22	1	0	0	0	28.68	0.16	100	914	1835981
binsp1500.384	0	0	0	0	0	0	0	k__Bacteria	(UID203)	5449	99	53	91	8	0	0	0	0	8.83	0	0	243	497841
binsp1500.386	0	0	0	0	0	0	0	k__Bacteria	(UID203)	5449	104	58	93	11	0	0	0	0	7.99	0	0	91	225933
binsp1500.387	0	0	0	0	0	0	0	k__Bacteria	(UID203)	5449	104	58	88	16	0	0	0	0	21.71	0	0	662	1574122
binsp1500.388	0	0	0	0	0	0	0	k__Bacteria	(UID203)	5449	104	58	79	25	0	0	0	0	25.22	0	0	187	410484
binsp1500.39	0	0	0	0	0	0	0	k__Bacteria	(UID203)	5449	104	58	79	24	1	0	0	0	29.94	0.57	0	356	736626
binsp1500.391	0	0	0	0	0	0	0	root	(UID1)	5656	56	24	55	1	0	0	0	0	4.17	0	0	168	325439
binsp1500.392	0	0	0	0	0	0	0	k__Bacteria	(UID203)	5449	103	58	88	15	0	0	0	0	20.85	0	0	135	337923
binsp1500.393	0	0	0	0	0	0	0	root	(UID1)	5656	56	24	43	1	1	1	4	6	14.22	60.24	0.9	712	2089512
binsp1500.395	0	0	0	0	0	0	0	root	(UID1)	5656	56	24	54	2	0	0	0	0	8.33	0	0	124	262805
binsp1500.396	0	0	0	0	0	0	0	k__Bacteria	(UID1452)	924	151	101	87	58	5	1	0	0	36.29	1.42	0	166	324525
binsp1500.398	0	0	0	0	0	0	0	k__Bacteria	(UID203)	5449	104	58	68	36	0	0	0	0	18.62	0	0	138	372542
binsp1500.4	0	0	0	0	0	0	0	root	(UID1)	5656	56	24	56	0	0	0	0	0	0	0	0	94	227605
binsp1500.401	0	0	0	0	0	0	0	root	(UID1)	5656	56	24	48	5	3	0	0	0	26.04	5.21	100	182	549818
binsp1500.402	0	0	0	0	0	0	0	root	(UID1)	5656	56	24	56	0	0	0	0	0	0	0	0	108	234209
binsp1500.407	0	0	0	0	0	0	0	root	(UID1)	5656	56	24	56	0	0	0	0	0	0	0	0	348	590796
binsp1500.408	0	0	0	0	0	0	0	k__Bacteria	(UID203)	5449	104	58	95	9	0	0	0	0	10.66	0	0	48	274352
binsp1500.409	0	0	0	0	0	0	0	k__Bacteria	(UID203)	5449	104	58	88	15	1	0	0	0	18.4	1.72	0	539	1234824
binsp1500.412	0	0	0	0	0	0	0	k__Bacteria	(UID203)	5449	104	58	93	11	0	0	0	0	8.54	0	0	163	383867
binsp1500.414	0	0	0	0	0	0	0	k__Bacteria	(UID203)	5449	104	58	96	7	1	0	0	0	8.93	1.72	100	133	247482
binsp1500.415	0	0	0	0	0	0	0	root	(UID1)	5656	56	24	55	1	0	0	0	0	4.17	0	0	228	480059
binsp1500.419	0	0	0	0	0	0	0	root	(UID1)	5656	56	24	55	1	0	0	0	0	4.17	0	0	215	421108
binsp1500.420	0	0	0	0	0.0511247	0	0	k__Bacteria	(UID203)	5449	103	57	95	8	0	0	0	0	12.28	0	0	235	481517
binsp1500.421	0	0	0	0	0	0	0	k__Bacteria	(UID203)	5449	104	58	84	18	2	0	0	0	20.77	1.02	50	211	431168
binsp1500.422	0	0	0	0	0	0	0	k__Bacteria	(UID203)	5449	103	57	86	17	0	0	0	0	24.72	0	0	297	643086
binsp1500.427	0	0	0	0	0	0	0	k__Bacteria	(UID203)	5449	104	58	100	4	0	0	0	0	3.45	0	0	281	583608
binsp1500.428	0	0	0	0	0	0	0	k__Bacteria	(UID203)	5449	104	58	93	11	0	0	0	0	13.79	0	0	219	420465
binsp1500.43	0	0	0	0	0	0	0	k__Bacteria	(UID3187)	2258	188	117	127	61	0	0	0	0	20.61	0	0	145	296519
binsp1500.431	0	0	0	0	0	0	0	root	(UID1)	5656	56	24	55	1	0	0	0	0	4.17	0	0	489	985423
binsp1500.432	0	0	0	0	0	0	0	root	(UID1)	5656	56	24	56	0	0	0	0	0	0	0	0	466	1069402
binsp1500.433	0	0	0	0	0	0	0	k__Bacteria	(UID203)	5449	104	58	89	7	8	0	0	0	9.26	5.09	12.5	653	1351666
binsp1500.434	0	0	0	0	0	0	0	k__Archaea	(UID2)	207	149	107	134	12	3	0	0	0	9.35	2.34	66.67	331	634664
binsp1500.436	0	0	0	0	0	0	0	o__Clostridiales	(UID1120)	304	249	142	221	27	1	0	0	0	6.6	0.23	100	668	1310153
binsp1500.49	0	0	0	0	0	0	0	k__Bacteria	(UID2329)	174	149	89	61	87	1	0	0	0	43.85	0.05	100	153	303240
binsp1500.5	0	0	0	0	0	0	0	p__Bacteroidetes	(UID2591)	364	303	203	249	54	0	0	0	0	16.43	0	0	199	393426
binsp1500.52	0	0	0	0	0	0	0	p__Euryarchaeota	(UID54)	90	234	153	41	192	1	0	0	0	87.09	0.65	0	535	1025792
binsp1500.55	0	0	0	0	0	0	0	k__Bacteria	(UID203)	5449	104	58	9	28	54	12	1	0	85.34	63.4	29.17	295	467609
binsp1500.56	0	0	0	0	0	0	0	root	(UID1)	5656	56	24	56	0	0	0	0	0	0	0	0	196	330247
binsp1500.58	0	0	0	0	0	0	0	k__Bacteria	(UID203)	5449	104	58	97	7	0	0	0	0	12.07	0	0	522	993323
binsp1500.6	0	0	0	0	0	0	0	p__Bacteroidetes	(UID2591)	364	303	203	183	117	3	0	0	0	38.15	0.9	0	541	916002
binsp1500.61	0	0	0	0	0	0	0	root	(UID1)	5656	56	24	55	1	0	0	0	0	4.17	0	0	388	825262
binsp1500.63	0	0	0	0	0	0	0	k__Bacteria	(UID2495)	2993	147	91	98	49	0	0	0	0	19.09	0	0	321	632309
binsp1500.64	0	0	0	0	0	0	0.139009	o__Actinomycetales	(UID1697)	387	330	193	122	202	6	0	0	0	66.96	2.16	100	977	3650566
binsp1500.66	0	0.095511	0	0	0	0	0	o__Sphingomonadales	(UID3310)	26	569	293	38	494	37	0	0	0	97.57	6.44	8.11	122	536167
binsp1500.74	0	0	0	0	0	0	0	k__Bacteria	(UID203)	5449	104	58	76	27	1	0	0	0	35.31	1.72	100	209	457063
binsp1500.75	0	0	0	0	0	0	0	p__Bacteroidetes	(UID2591)	364	302	202	60	208	30	4	0	0	77.46	13.39	9.52	271	1949680
binsp1500.77	0	0	0	0	0	0	0	k__Bacteria	(UID2565)	2921	152	93	43	107	2	0	0	0	69.42	1.25	0	485	2031469
binsp1500.78	0	0	0	0	0	0	0	c__Deltaproteobacteria	(UID3216)	83	247	155	183	64	0	0	0	0	19.7	0	0	1270	5136462
binsp1500.8	0	0	0	0	0	0	0	o__Cytophagales	(UID2936)	47	454	336	10	439	5	0	0	0	97.17	1.06	0	79	248136
binsp1500.80	0	0	0	0	0	0	0	p__Bacteroidetes	(UID2591)	364	302	202	206	88	8	0	0	0	21.54	1.06	25	78	316234
binsp1500.82	0	0	0	0	0	0	0	k__Bacteria	(UID203)	5449	104	58	91	10	1	2	0	0	10.13	1.72	42.86	395	1063825
binsp1500.85	0	0	0	0	0	0	0	c__Alphaproteobacteria	(UID3422)	26	529	308	271	250	8	0	0	0	51.28	1.36	62.5	217	569790
binsp1500.86	0	0	0	0	0	0	0	k__Bacteria	(UID203)	5449	104	58	101	3	0	0	0	0	2.41	0	0	192	454117
binsp1500.88	0	0	0	0	0	0	0	root	(UID1)	5656	56	24	0	1	11	13	30	1	100	221.76	23.75	323	1897442
binsp1500.89	0	0	0	0	0	0	0	k__Bacteria	(UID203)	5449	104	58	84	20	0	0	0	0	18.65	0	0	349	2869214
binsp1500.9	0	0	0	0	0	0	0	root	(UID1)	5656	56	24	55	1	0	0	0	0	4.17	0	0	407	1055445
binsp1500.95	0	0	0	0	0	0	0	o__Cytophagales	(UID2936)	47	454	336	239	195	19	1	0	0	44.33	1.87	4.55	562	3321822
binsp1500.47	0	0	0	0.00930492	0	0	0.0503241	k__Bacteria	(UID1453)	901	171	117	62	98	9	2	0	0	62.78	6.37	0	514	2470282
binsp1500.172	0	0	0	0.0614251	0	0	0	k__Bacteria	(UID203)	5449	104	58	95	6	3	0	0	0	15.52	5.17	0	1439	4660084
binsp1500.283	0	0	0	0.0712831	0	0	0	k__Bacteria	(UID2565)	2921	143	87	115	27	1	0	0	0	10.78	1.15	0	362	1052831
binsp1500.16	0	0	0	0.0729395	0	0	0	p__Bacteroidetes	(UID2591)	364	303	203	243	53	7	0	0	0	17.19	0.59	0	767	2372821
binsp1500.54	0	0	0	0.103093	0	0	0	p__Bacteroidetes	(UID2591)	364	303	203	70	229	4	0	0	0	75.94	0.77	25	435	1033299
binsp1500.92	0	0	0	0.105932	0	0	0	root	(UID1)	5656	56	24	55	1	0	0	0	0	4.17	0	0	343	4366315
binsp1500.10	0	0	0	0.119871	0	0	0	k__Bacteria	(UID2495)	2993	140	85	2	132	6	0	0	0	97.65	3.74	0	289	988864
binsp1500.314	0	0	0.141243	0.141243	0	0	0	k__Bacteria	(UID203)	5449	104	58	96	7	1	0	0	0	10.34	0.86	0	386	1042913
binsp1500.374	0	0	0	0.181159	0	0	0	k__Bacteria	(UID203)	5449	104	58	96	8	0	0	0	0	12.93	0	0	584	1801506
binsp1500.322	0	0	0	0.208333	0	0	0	k__Bacteria	(UID203)	5449	104	58	94	9	1	0	0	0	12.54	1.72	0	150	470003
binsp1500.348	0	0	0.04095	0.225225	0	0	0	k__Bacteria	(UID203)	5449	104	58	94	10	0	0	0	0	13.1	0	0	1857	13569427
binsp1500.426	0	0	0.149701	0.249501	0	0	0	k__Bacteria	(UID203)	5449	104	58	98	6	0	0	0	0	2.51	0	0	204	581262
binsp1500.265	0	0	0	0.318471	0	0	0	root	(UID1)	5656	56	24	56	0	0	0	0	0	0	0	0	126	373098
binsp1500.292	0	0	0.591716	0.394477	0	0	0	k__Bacteria	(UID203)	5449	104	58	102	2	0	0	0	0	0.69	0	0	472	1053291
binsp1500.271	0	0	0	0.396825	0	0	0	root	(UID1)	5656	56	24	56	0	0	0	0	0	0	0	0	420	1583943
binsp1500.417	0	0	0	0.974125	0	0	0	root	(UID1)	5656	56	24	56	0	0	0	0	0	0	0	0	513	1021012
Notes:
Column A: unique bin identifier generated by MetaBAT
Column B-H: ORF-level summary statistic from DIAMOND homology saerch results for selected taxa (see Equation 5 in SOM)
Column I: CheckM assigned lineage from marker gene analysis
Column J: IMG taxonomic identifier assigned by CheckM (bins annotated to UID3971 are shown in bold black; bins annotated to UID3972 are highlight in bold red
Column K-M: number of genomes, marker gene and sets of marker genes used for this lineage bin (CheckM)
Column O-S: observed marker gene number (binned by copy number)
Column T: genome bin completeness (%) defined by CheckM marker gene analysis
Column U: genome bin contamination (% ) defined by CheckM marker gene analysis
Column V: genome bin strain heterogeneity (%) defined by CheckM marker gene analysis
Column W: number of contigs in bin
Column X: Total length of contigs in bin (bp)
